# Supplementary material for: Sterol O-acyltransferase 2 chaperoned by apolipoprotein J facilitates hepatic lipid accumulation following viral and nutrient stresses
Source: Commun Biol. 2021 May 12;4:564. doi: 10.1038/s42003-021-02093-2 (PMC8115332; doi:10.1038/s42003-021-02093-2)
Supplement: Supplementary file 3 — Supplementary Data 1 [file 42003_2021_2093_MOESM3_ESM.xlsx]

## Sheet: Fig.1B 
	Day3		Day6		Day9
No	Mock	HCV	Mock	HCV	Mock	HCV
1	104.534	141.371	128.87	131.768	97.4496	164.151
2	106.868	116.129	89.4662	120.139	122.234	157.363
3	92.5294	117.377	89.781	174.851	74.9426	140.546
4	75.1961	109.34	96.6406	137.18	125.543	128.688
5	107.241	120.946	74.9648	134.957	55.8259	133.521
6	96.7669	116.051	135.506	113.768	103.852	136.275
7	121.121	96.1506	114.587	96.2065	109.801	144.486
8	95.7541	118.018	79.2726	115.606	108.933	131.746
9			90.9386	136.508	101.448	174.736
10				161.508

## Sheet: Fig. 1C
	Acute		Chronic
No	Mock	HCV	Mock	HCV
1	34.406	53.96	56.287	170.468
2	45.802	65.965	61.585	141.886
3	48.099	68.341	130.019	203.948
4	43.988	56.195	98.169	129.77
5	38.379	58.001	114.048	143.337
6	30.137	52.22	96.654	144.524

## Sheet: Fig. 1D
	Acute		Chronic
No	Mock	HCV	Mock	HCV
1	1.36	2.34	0.68	3.79
2	1.42	3.76	0.89	3.19
3	0	3.07	0.62	5.44
4	0.67	1.7	2.96	6.39
5	1.51	2.08	0.89	1.29
6	1.02	2.45	1.26	1.19
			1.22	1.14
			0.93	1.12
			0.91	1.39
			0.78	1.52

## Sheet: Fig. 1E
	Acute		Chronic
No	Mock	HCV	Mock	HCV
1	93.43	137.35	244.81	403.6
2	124.88	143.3	271	403
3	139.57	155.28	258.85	499.91
4	106.79	146.72	279.86	373.64
5	111.18	139.03	307.41	395.9
6	100.14	135.43	286.83	344.84

## Sheet: Fig. 1F
No	Wild type	CoreTg
1	11.47	26.57
2	12.54	20.68
3	13.48	20.95
4	22.38	25.3
5	17.39	21.35
6		18.48
7		24.37

## Sheet: Fig. 1G
No	Wild type	CoreTg
1	1.24	1.45
2	0.77	1.32
3	1.28	1.24
4	0.47	1.5
5	1.24	1.75
6		2.91
7		1.28

## Sheet: Fig. 1H
	Mock		Acute		Chronic
No	precursor	mature	precursor	mature	precursor	mature
1	0.999998	1.00001	1.06669	1.03949	1.78994	1.29209
2	1	1	1.09984	2.02566	4.25223	3.44509
3	0.999999	1	1.12376	1.20206	2.15189	2.43703

## Sheet: Fig. 1J
	TC				TG				CE/FC
	shLuc		shApoJ		shLuc		shApoJ		shLuc		shApoJ
No	Mock	HCV	Mock	HCV	Mock	HCV	Mock	HCV	Mock	HCV	Mock	HCV
1	1.02	1.4	0.87	0.9	1.17	1.5	1.06	0.9	1.00005	3.01724	2.03046	0.498713
2	0.99	1.5	1.02	0.9	0.89	1.1	0.88	1.1	1.0409	4.41176	0.462712	0.521209
3	1	1.4	1.11	1	0.94	1.2	1.06	1.1	0.984801	0.733329	0.50074	0.445009
4	1	1.39	1	1.32	1.1	1.65	0.9	1.09	3.11005	2.24359	1.17481	0.833333
5	1	1.86	1.1	0.91	1.1	1.49	1	0.82	0.214286	1.78571	0.637119	0.395419
6	1	1.33	0.9	1.2	0.8	1.49	1	1.16	0.20625	3.31325	1.15856	1.01633
									1.11519	3.30384	0.981826	0.980525
									1.37849	5.14189	1.25479	1.20211
									0.00442763	4.25027	0.993604	0.380133
									0.741391	2.20895	0.770006	1.15054
									1.73938	3.10845		1.19785
									1.01746	3.60537

## Sheet: Fig.  2A
	Mock		Acute		Chronic
No	SOAT1	SOAT2	SOAT1	SOAT2	SOAT1	SOAT2
1	1	1	1.48488	0.704638	1.15257	0.694892
2	1	1	1.05486	1.09035	1.59604	1.37226
3	1		0.965181		1.12857	0.680241

## Sheet: Fig. 2B
No	Mock	HCV
1	33384.7	57079.3
2	40249.5	58469
3	38346.8	59639.9
4	40390.8	58110.1
5	41818.4	58729.3
6	40751	55946.4

[truncated: 37 more sheets: Fig. 2C, Fig. 2D, Fig. 2E, Fig. 3A, Fig. 3B, Fig. 3C , Fig. 3D, Fig. 3E, Fig. 3G, Fig. 3H, Fig. 3I, Fig. 3J, Fig. 3K, Fig. 3L, Fig. 4A, Fig. 4B, Fig. 4C, Fig. 5C, Fig. 5D, Fig. 6A&B …]
